# Supplementary material for: Spectroscopic and Thermodynamic Elucidation of COD Adsorption Mechanisms on a Porous Carbon-Based Resin
Source: Molecules. 2026 Apr 17;31(8):1319. doi: 10.3390/molecules31081319 (PMC13118468; doi:10.3390/molecules31081319)
Supplement: Supplementary file 1 [file molecules-31-01319-s001.zip]

Archive with 1 entries (1 files):
- molecules-4218311-supplementary.pdf
